# Supplementary material for: Associations of Plasma Gut Microbiota-Derived TMAO and Precursors in Early Pregnancy with Gestational Diabetes Mellitus Risk: A Nested Case-Control Study
Source: Nutrients. 2025 Feb 26;17(5):810. doi: 10.3390/nu17050810 (PMC11901518; doi:10.3390/nu17050810)
Supplement: Supplementary file 1 [file nutrients-17-00810-s001.zip]

Archive with 1 entries (1 files):
- nutrients-3467068-supplementary.pdf
